# Supplementary material for: Nitrogen Metabolism Disorder Accelerates Occurrence and Development of Lung Adenocarcinoma: A Bioinformatic Analysis and In Vitro Experiments
Source: Front Oncol. 2022 Jul 12;12:916777. doi: 10.3389/fonc.2022.916777 (PMC9315097; doi:10.3389/fonc.2022.916777)
Supplement: Supplementary file 1 [file Table_1.xls]

## Sheet: Sheet1
HMGA2-homo-qF	gccccaggaagcagcagcaa						NM_003483.4
HMGA2-homo-qR	aggtctgcctcttggccgtt
RHOV-homo-qF	CTTGAGTGCTCAGCCTTGAC						NM_133639.3
RHOV-homo-qR	GCACACCTTTGGCATTCAGT
IGFBP1-homo-qF	AAGGCTCTCCATGTCACCAA						NM_000596.2
IGFBP1-homo-qR	TGTCTCACACTGTCTGCTGT
FBN2-homo-qF	GCTTTGTGGAGCAAAGGGAA						NM_001999.3
FBN2-homo-qR	GTAGCCACCCAGGATGTTCT
CDH17-homo-qF	TCTGCAGTTGTGTGGAAGGA						NM_004063.3
CDH17-homo-qR	ATCACCAGAAGGGTGGTCAG
ABCC2-homo-qF	CAGGTTTGCCGGCGATATTT						NM_000392.4
ABCC2-homo-qR	GGCGGGAGGTAGACACATAA
ITGB7-homo-qF	AAATCTATGACCGCCGGGAA						NM_000889.2
ITGB7-homo-qR	AAGCGAGGATTGATGGTGGT
MELTF-homo-qF	AACAGCCAGGAGCGGTATTA						NM_005929.5
MELTF-homo-qR	TGGCCGTTTGTGTTGTCAAA
GAPDH-homo-qF	GGACTCATGACCACAGTCCA
GAPDH-homo-qR	TCAGCTCAGGGATGACCTTG
