# Supplementary material for: Nitrogen Metabolism Disorder Accelerates Occurrence and Development of Lung Adenocarcinoma: A Bioinformatic Analysis and In Vitro Experiments
Source: Front Oncol. 2022 Jul 12;12:916777. doi: 10.3389/fonc.2022.916777 (PMC9315097; doi:10.3389/fonc.2022.916777)
Supplement: Supplementary file 2 [file Table_2.xls]

## Sheet: Sheet1
AARS1
ADI1
AIMP1
AKT1
ALDH18A1
ALDH4A1
ALDH5A1
ALDH6A1
AMT
AOC3
ARG1
ASL
ASMTL
ASPA
ASRGL1
ASS1
ATF4
B3GALT6
B3GNT8
B4GALNT2
B4GALT7
BAAT
BBOX1
BCAT1
BCKDHA
BCKDHB
BCKDK
CDO1
CHIA
CHIT1
CHST1
CHST11
CHST12
CHST13
CHST2
CHST3
CHST4
CHST5
CHST6
CHST7
CLN6
COLQ
CSGALNACT1
DARS1
DCT
DDAH1
DDAH2
DDO
DHPS
DIO1
DIO2
EGFR
ETNK1
EXT1
EXT2
EXTL2
FAH
FARS2
FPGS
GAD1
GAD2
GALNT5
GAMT
GATM
GCH1
GCHFR
GCLC
GCLM
GCNT2
GCSH
GGT1
GGT5
GLA
GLCE
GLDC
GLS2
GLUD1
GLUD2
GNE
GNPDA1
GNS
GOT1
GOT2
GSS
GSTZ1
GUSB
HAS1
HDC
HGD
HPD
HPRT1
HSP90AA1
HSP90AB1
HYAL4
IDO1
ISCU
KARS1
LARGE1
MARS2
MAT1A
MAT2B
MCCC2
MPST
MSRA
MTHFR
NAGK
NANP
NFS1
NOS2P1
NQO1
OAZ1
OAZ2
P4HB
PAH
PEPD
PLOD1
PRG3
PTS
PYCR1
QDPR
RARS1
SARS2
SCLY
SDS
SLC25A15
SLC35A3
SLC3A1
SLC5A7
SLC6A14
SLC6A6
SLC7A2
SLC7A4
SLC7A5
SLC7A6
SLC7A7
SLC7A8
SLC7A9
SMS
SNCAIP
SPHK1
SPR
ST3GAL2
ST3GAL6
SULT1A1
SULT1A2
SULT1B1
SULT1C2
TGFB2
TST
TYR
UAP1
UGDH
WARS1
XYLT1
YARS1
ACADM
ACADSB
ACADVL
ACO1
ACO2
AMT
CA11
CA2
CA4
CA5A
CA6
CA8
CBS
CPS1
ECH1
ECHS1
EHHADH
FH
GLUD1
HADHA
HADHB
HAL
PCBD1
PTS
UROS
AMT
ASNS
CA1
CA12
CA13
CA14
CA2
CA3
CA4
CA5A
CA5B
CA6
CA7
CA8
CA9
CPS1
CTH
GLS
GLS2
GLUD1
GLUD2
GLUL
HAL
